# Supplementary material for: Influence of temperature on prevalence of health and welfare conditions in pigs: time-series analysis of pig abattoir inspection data in England and Wales
Source: Epidemiol Infect. 2020 Feb 18;148:e30. doi: 10.1017/S0950268819002085 (PMC7026902; doi:10.1017/S0950268819002085)
Supplement: Supplementary file 1 [file S0950268819002085sup001.zip]

Archive with 6 entries (5 files):
- S0950268819002085sup001/Supplementary Figure S1 Data cleaning process.tif
- S0950268819002085sup001/Supplementary Figure S2 Tail biting counties.tif
- S0950268819002085sup001/Supplementary Figure S3 Respiratory counties.tif
- S0950268819002085sup001/Supplementary Table S4 Sensitivity analysis national.docx
- S0950268819002085sup001/Supplementary Table S5 Sensitivity analysis county.docx
- S0950268819002085sup001/
